# Supplementary material for: Natural variation in cross-talk between glucosinolates and onset of flowering in Arabidopsis
Source: Front Plant Sci. 2015 Sep 8;6:697. doi: 10.3389/fpls.2015.00697 (PMC4561820; doi:10.3389/fpls.2015.00697)
Supplement: Supplementary file 1 [file Table1.XLSX]

## Sheet: File S1 Phenotypic data for F2
File S1 Raw data for flowering time for QTL mapping
For QTL mapping in an F2 population derived from a Col-0 x Cph-0 cross (see figure 6), flowering time was measured for individual plant (Plant ID given as trayID.position).
Flowering time was measured as the number of days between cold stratification and the day, when the inflorescence reached 1 cm in height.
Data are listed for the 171 individuals included in the mapping.
Plant ID	Flowering time [days]
L51.A1	47
L51.A10	33
L51.A11	63
L51.A12	29
L51.A2	28
L51.A3	63
L51.A4	36
L51.A5	62
L51.A6	79
L51.A7	60
L51.A8	49
L51.A9	44
L51.B10	45
L51.B11	58
L51.B12	29
L51.B3	67
L51.B4	59
L51.B5	28
L51.B6	49
L51.B7	58
L51.B8	31
L51.B9	58
L51.C1	51
L51.C10	62
L51.C12	68
L51.C4	69
L51.C6	63
L51.C7	33
L51.C8	54
L51.C9	58
L51.D1	60
L51.D10	36
L51.D11	94
L51.D12	37
L51.D3	45
L51.D4	76
L51.D5	33
L51.D7	44
L51.D8	42
L51.D9	66
L51.E1	76
L51.E11	38
L51.E12	37
L51.E2	67
L51.E3	33
L51.E4	28
L51.E5	60
L51.E6	73
L51.E7	57
L51.E8	81
L51.E9	38
L51.F1	45
L51.F10	54
L51.F11	67
L51.F12	29
L51.F2	78
L51.F3	79
L51.F4	59
L51.F5	75
L51.F6	42
L51.F7	89
L51.F8	62
L51.F9	77
L51.G10	41
L51.G12	65
L51.G2	28
L51.G3	76
L51.G4	68
L51.G5	53
L51.G6	31
L51.G8	74
L51.G9	53
L51.H1	30
L51.H10	42
L51.H11	64
L51.H12	82
L51.H2	33
L51.H3	77
L51.H5	44
L51.H6	76
L51.H7	59
L51.H8	38
L51.H9	43
L52.A1	31
L52.A10	28
L52.A11	35
L52.A12	78
L52.A2	34
L52.A3	60
L52.A4	63
L52.A5	94
L52.A6	59
L52.A7	29
L52.A8	74
L52.A9	78
L52.B1	72
L52.B10	41
L52.B11	59
L52.B12	29
L52.B2	56
L52.B3	36
L52.B5	27
L52.B6	48
L52.B7	83
L52.B8	29
L52.B9	33
L52.C1	59
L52.C10	46
L52.C11	43
L52.C12	59
L52.C2	49
L52.C3	61
L52.C4	49
L52.C5	32
L52.C6	83
L52.C7	80
L52.C8	58
L52.C9	49
L52.D10	51
L52.D11	35
L52.D12	33
L52.D2	60
L52.D3	41
L52.D4	32
L52.D5	29
L52.D6	78
L52.D7	53
L52.D8	48
L52.D9	75
L52.E1	31
L52.E10	61
L52.E12	26
L52.E2	70
L52.E3	34
L52.E4	60
L52.E5	39
L52.E6	140
L52.E8	58
L52.E9	25
L52.F1	28
L52.F10	71
L52.F11	37
L52.F12	29
L52.F4	37
L52.F5	44
L52.F6	52
L52.F7	81
L52.F8	27
L52.F9	29
L52.G1	50
L52.G10	72
L52.G11	37
L52.G12	32
L52.G3	32
L52.G4	42
L52.G5	36
L52.G6	42
L52.G7	32
L52.G8	62
L52.G9	94
L52.H1	98
L52.H10	34
L52.H11	76
L52.H2	38
L52.H3	65
L52.H4	30
L52.H5	34
L52.H6	29
L52.H7	57
L52.H8	25
L52.H9	98

## Sheet: File S2 Marker positions
File S2 Genetic and physical positions for QTL mapping
The genetic position was calculated using the Haldane equation based on genotyping of 171 plants.
Marker	Genetic position (cM)	Physical position (bp)
Chr1
X129	0	1149279
X49	1.98171	1602137
X4	5.28476	2775953
X113	8.80091	4142541
X40	9.26829	4396089
X121	12.378	5206772
X120	20.3659	8015459
X46	32.1137	10423723
X112	36.0262	10720291
X151	43.5466	11995099
X152	62.1695	14594668
X154	76.4738	18043997
X29	91.1332	23391345
X160	107.673	28762451
X34	113.821	30209421
Chr2
X200	0	230839
X163	16.7684	2900750
X30	30.8688	7065873
X165	36.7377	8265581
X166	40.7773	9500166
X75	50.6605	10696292
X168	59.7052	13131014
X14	68.1401	17114300
Chr3
X171	0	1147747
X172	2.3373	2406205
X173	9.40051	4902532
X174	11.7584	6108274
X175	14.3701	7313855
X176	22.5712	8510791
X61	32.1952	9746024
X196	58.435	18807903
X182	65.9043	21301393
X183	68.4956	22334729
Chr4
X185	0	3735504
X82	35.061	7077932
X32	49.441	11984761
X5	62.7539	17038397
X97	70.2744	18560349
Chr5
X188	0	1881725
X189	4.57287	3059677
X62	14.278	6708012
X11	17.9619	7881427
X198	27.083	9105088
X192	32.5962	10432064
X194	36.5851	13361284
X111	41.7174	15047966
X76	44.8677	15551975
X36	58.8412	19298974
X60	60.9753	20198247
X39	66.1582	22099562
X59	67.1747	22397715
X9	69.1055	23253768
X2	75.3046	26103729
